# Supplementary material for: Grape Phylloxera Genetic Structure Reveals Root–Leaf Migration within Commercial Vineyards
Source: Insects. 2021 Aug 3;12(8):697. doi: 10.3390/insects12080697 (PMC8396592; doi:10.3390/insects12080697)
Supplement: Supplementary file 1 [file insects-12-00697-s001.zip]

Archive with 1 entries (1 files):
- insects-1288113-supplementary.pdf
